# Supplementary material for: Genetic and Pomological Determination of the Trueness-to-Type of Sweet Cherry Cultivars in the German National Fruit Genebank
Source: Plants (Basel). 2023 Jan 3;12(1):205. doi: 10.3390/plants12010205 (PMC9823723; doi:10.3390/plants12010205)
Supplement: Supplementary file 1 [file plants-12-00205-s001.zip]

Archive with 2 entries (2 files):
- Figure S1_Dendrogram_Cherry_cultivars.pdf
- Table S1_SSR markers used in this study.pdf
